# Supplementary material for: Development of RT h-CLAT, a Rapid Assessment Method for Skin Sensitizers Using THP-1 Cells as a Biosensor
Source: Biosensors (Basel). 2024 Dec 20;14(12):632. doi: 10.3390/bios14120632 (PMC11674273; doi:10.3390/bios14120632)
Supplement: Supplementary file 1 [file biosensors-14-00632-s001.zip › Table S1.xlsx]

## Sheet: Sheet1
	Table S1. Chemical compounds used in the search for candidate marker genes.
									CV75 (μg/mL)		LLNA		h-CLAT
	Chemical		Abbreviation		CAS No.		Solvent				Potency category		Judgment		Manufacturer
	2,4-Dinitrochlorobenzene		DNCB		97-00-7		DMSO		3.8		Extreme		p		Sigma-Aldrich
	1,4-Phenylenediamine		PPDA		106-50-3		Medium		90		Strong		p		Sigma-Aldrich
	Nickel sulfate		NiSO4		10101-97-0		Medium		150		Moderate		p		Sigma-Aldrich
	2-Mercaptobenzothiazole		MBT		149-30-4		DMSO		290		Moderate		p		Sigma-Aldrich
	R(+)-Limonene		LIM		5989-27-5		DMSO		350		Weak		p		Sigma-Aldrich
	Imidazolidinyl urea		IU		39236-46-9		Medium		84		Weak		p		Tokyo Chemical Industry
	2-propanol		IPN		67-63-0		Medium		5000		non-sensitizer		n		FUJIFILM Wako Pure Chemical
	glycerol		GOL		56-81-5		Medium		5000		non-sensitizer		n		Sigma-Aldrich
	4-Aminobenzoic acid		ABA		150-13-0		DMSO		1000		non-sensitizer		n		Sigma-Aldrich
	The potency of the sensitizers in the murine LLNA [3,19] is classified as extreme, strong, moderate or weak. In the judgement by h-CLAT [7,26], if either CD86 or CD54 was positive, the test chemical is also judged as positive, "p". Otherwise, it is indicated by "n". CV75 is a test concentration of 75% cell viability in this study.
