# Supplementary material for: Development of RT h-CLAT, a Rapid Assessment Method for Skin Sensitizers Using THP-1 Cells as a Biosensor
Source: Biosensors (Basel). 2024 Dec 20;14(12):632. doi: 10.3390/bios14120632 (PMC11674273; doi:10.3390/bios14120632)
Supplement: Supplementary file 1 [file biosensors-14-00632-s001.zip › Table S2.xlsx]

## Sheet: Sheet1
	Table S2. Chemical compounds used for 5 candidate marker genes.
									CV75 (μg/mL)		LLNA		h-CLAT
	Chemical		Abbreviation		CAS No.		Solvent				Potency category		Judgment		Manufacturer
	p-Benzoquinone		pBQ		106-51-4		DMSO		2.6		Extreme		p		FUJIFILM Wako Pure Chemical
	Methyl pyruvate		MP		600-22-6		DMSO		1200		Moderate		n		FUJIFILM Wako Pure Chemical
	1-Naphthol		NAP		90-15-3		DMSO		49		Moderate		p		FUJIFILM Wako Pure Chemical
	Butylglycidyl ether		BGE		2426-08-6		DMSO		135		Weak		n		Sigma-Aldrich
	Aniline		ANL		62-53-3		Medium		1020		Weak		p		Sigma-Aldrich
	Eugenol		EGN		97-53-0		DMSO		224-250		Weak		p		Tokyo Chemical Industry
	Cinnamic alcohol		CAOH		104-54-1		Medium		120		Weak		p		Sigma-Aldrich
	Chlorobenzene		CB		108-90-7		Medium		465		non-sensitizer		p		Sigma-Aldrich
	Vanillin		VN		121-33-5		DMSO		936		non-sensitizer		n		FUJIFILM Wako Pure Chemical
	The potency of the sensitizers in the murine LLNA [3,19] is classified as extreme, strong, moderate or weak. In the judgement by h-CLAT [7,26], if either CD86 or CD54 was positive, the test chemical is also judged as positive, "p". Otherwise, it is indicated by "n". CV75 is a test concentration of 75% cell viability in this study.
