# Supplementary material for: Development of RT h-CLAT, a Rapid Assessment Method for Skin Sensitizers Using THP-1 Cells as a Biosensor
Source: Biosensors (Basel). 2024 Dec 20;14(12):632. doi: 10.3390/bios14120632 (PMC11674273; doi:10.3390/bios14120632)
Supplement: Supplementary file 1 [file biosensors-14-00632-s001.zip › Table S3.xlsx]

## Sheet: Sheet1
	Table S3. Chemical compounds used in the study of the effects on HMOX1 and JUN expression.
								CV75 (μg/mL)		LLNA		h-CLAT
	Chemical			CAS No.		Solvent				Potency category		Judgment		Manufacturer
	Potassium dichromate			7778-50-9		Medium		3.2		Extreme		p		Sigma-Aldrich
	Benzoyl peroxide			94-36-0		DMSO		12.6		Extreme		n		Sigma-Aldrich
	Cobalt chloride			7791-13-1		Medium		208.3		Strong		p		Sigma-Aldrich
	4-Nitrobenzyl bromide			100-11-8		DMSO		3.1		Strong		p		Sigma-Aldrich
	Maleic acid			110-16-7		DMSO		1000		Strong		p		FUJIFILM Wako Pure Chemical
	2-Aminophenol			95-55-6		DMSO		32.8		Strong		p		Sigma-Aldrich
	Lauryl gallate			1166-52-5		DMSO		11.3		Strong		p		Sigma-Aldrich
	Mathyl methanesulfonate			66-27-3		Medium		15.3		Moderate		n		Sigma-Aldrich
	Citral			5392-40-5		DMSO		10.8		Moderate		p		Tokyo Chemical Industry
	Resorcinol			108-46-3		Medium		656.6		Moderate		p		FUJIFILM Wako Pure Chemical
	Diethylenetriamine			111-40-0		Medium		1460		Moderate		n		Sigma-Aldrich
	Cinnamaldehyde			104-55-2		DMSO		28		Moderate		p		Sigma-Aldrich
	3-Propylidenephthalide			17369-59-4		DMSO		112.5		Moderate		p		Sigma-Aldrich
	Phenylacetaldehyde			122-78-1		DMSO		27		Moderate		p		Sigma-Aldrich
	3-Dimethylamino propylamine			6711-48-4		DMSO		276.7		Moderate		p		Sigma-Aldrich
	1-Phenyl-1,2-propanedione			579-07-7		DMSO		116.8		Moderate		p		Sigma-Aldrich
	Isoeugenol			97-54-1		DMSO		112.5		Moderate		n		Sigma-Aldrich
	Oxalic acid anhydrous			144-62-7		Medium		738		Weak		p		Sigma-Aldrich
	Geraniol			106-24-1		DMSO		165.4		Weak		p		Tokyo Chemical Industry
	1,2-Propanediol			57-55-6		Medium		5000		non-sensitizer		n		Sigma-Aldrich
	4-Hydroxybenzoic acid			99-96-7		Medium		1000		non-sensitizer		n		Sigma-Aldrich
	Sulfanilamide			63-74-1		DMSO		1000		non-sensitizer		n		Sigma-Aldrich
	Coumarin			91-64-5		DMSO		530.1		non-sensitizer		n		Tokyo Chemical Industry
	4-Methoxyacetophenone			100-06-1		DMSO		531.9		non-sensitizer		n		Tokyo Chemical Industry
	Ethyl benzoylacetate			94-02-0		DMSO		777.9		non-sensitizer		n		Tokyo Chemical Industry
	1-Butanol			71-36-3		Medium		1000		non-sensitizer		n		FUJIFILM Wako Pure Chemical
	Saccharin			81-07-2		Medium		1000		non-sensitizer		n		FUJIFILM Wako Pure Chemical
	Sodium Sulfite			7757-83-7		Medium		852.2		ND		p		FUJIFILM Wako Pure Chemical
	The potency of the sensitizers in the murine LLNA [3,27] is classified as extreme, strong, moderate or weak. In the judgement by h-CLAT [7,26], if either CD86 or CD54 was positive, the test chemical is also judged as positive, "p". Otherwise, it is indicated by "n". CV75 is a test concentration of 75% cell viability in this study. ND, no data.
