# Supplementary material for: Development of RT h-CLAT, a Rapid Assessment Method for Skin Sensitizers Using THP-1 Cells as a Biosensor
Source: Biosensors (Basel). 2024 Dec 20;14(12):632. doi: 10.3390/bios14120632 (PMC11674273; doi:10.3390/bios14120632)
Supplement: Supplementary file 1 [file biosensors-14-00632-s001.zip › Table S4.xlsx]

## Sheet: Sheet1
	Table S4. Changes in the gene expression levels in the sensitizing chemical treated group with respect to the non-sensitizing chemical treated group.
	Gene name	Gene symbol	baseMean	log2FoldChange	lfcSE	stat	p-value	adjusted p-value
	Jun proto-oncogene, AP-1 transcription factor subunit	JUN	334.299	5.46729	0.910577	6.0042	1.92272e-09	2.43657e-06
	heme oxygenase 1	HMOX1	304.813	5.10374	0.986904	5.17147	2.32263e-07	0.000117734
	protein phosphatase 1 regulatory subunit 15A	PPP1R15A	252.95	4.09746	0.574329	7.13434	9.72532e-13	4.92976e-09
	UL16 binding protein 2	ULBP2	51.4611	3.69412	0.958279	3.85495	0.000115752	0.00875744
	spermidine/spermine N1-acetyltransferase 1	SAT1	287.518	3.67216	0.656097	5.59699	2.1811e-08	1.84267e-05
	early growth response 1	EGR1	99.1823	3.65705	0.677427	5.39844	6.72235e-08	4.25945e-05
	growth arrest and DNA damage inducible beta	GADD45B	175.859	3.35044	0.679386	4.93157	8.15725e-07	0.000295351
	phorbol-12-myristate-13-acetate-induced protein 1	PMAIP1	116.402	3.28415	0.645172	5.09035	3.57411e-07	0.000164702
	DNA damage inducible transcript 3	DDIT3	285.678	3.12397	0.84235	3.70864	0.000208373	0.01304
	BTG anti-proliferation factor 2	BTG2	109.021	3.03979	0.636364	4.77681	1.78095e-06	0.000531036
	isoprenylcysteine carboxyl methyltransferase	ICMT	28.2821	-1.11764	0.309946	-3.60592	0.000311052	0.0164423
	C-C motif chemokine receptor 2	CCR2	46.2646	-2.14006	0.566255	-3.77931	0.00015726	0.0113879
	BaseMean, average of normalized counts; log2FoldChange, variation in expression levels ; lfcSE, standard error for log2FoldChange; stat, validity of expression variablity by Wald test; adjusted p-value, corrected p-value by Benjamini and Hochberg method [42].
