# Supplementary material for: Development of RT h-CLAT, a Rapid Assessment Method for Skin Sensitizers Using THP-1 Cells as a Biosensor
Source: Biosensors (Basel). 2024 Dec 20;14(12):632. doi: 10.3390/bios14120632 (PMC11674273; doi:10.3390/bios14120632)
Supplement: Supplementary file 1 [file biosensors-14-00632-s001.zip › Table S5.xlsx]

## Sheet: Sheet1
	Table S5. Changes in the gene expression levels in the sensitizing chemical treated group with respect to the control group.
	Gene name	Gene symbol	baseMean	log2FoldChange	lfcSE	stat	p-value	adjusted p-value
	heme oxygenase 1	HMOX1	304.813	5.60804	1.15277	4.86486	1.14541e-06	0.000906208
	Jun proto-oncogene, AP-1 transcription factor subunit	JUN	334.299	5.48892	1.05562	5.19973	1.9958e-07	0.000236852
	protein phosphatase 1 regulatory subunit 15A	PPP1R15A	252.95	4.16742	0.66742	6.24408	4.26309e-10	2.02369e-06
	UL16 binding protein 2	ULBP2	51.4611	3.87302	1.12079	3.45562	0.000549035	0.0431666
	spermidine/spermine N1-acetyltransferase 1	SAT1	287.518	3.82512	0.760965	5.02667	4.99058e-07	0.000473806
	phorbol-12-myristate-13-acetate-induced protein 1	PMAIP1	116.402	3.54812	0.754076	4.70525	2.53559e-06	0.00150455
	growth arrest and DNA damage inducible beta	GADD45B	175.859	3.47898	0.788389	4.41277	1.02055e-05	0.00347661
	DNA damage inducible transcript 3	DDIT3	285.678	3.37965	0.975154	3.46576	0.000528734	0.0425407
	BTG anti-proliferation factor 2	BTG2	109.021	3.36426	0.744552	4.51851	6.22766e-06	0.00310295
	early growth response 1	EGR1	99.1823	3.21923	0.775664	4.15029	3.3206e-05	0.00685344
	isoprenylcysteine carboxyl methyltransferase	ICMT	28.2821	-1.24552	0.34896	-3.56923	0.000358027	0.0327831
	C-C motif chemokine receptor 2	CCR2	46.2646	-2.42377	0.647376	-3.74399	0.000181119	0.0204707
	BaseMean, average of normalized counts; log2FoldChange, variation in expression levels ; lfcSE, standard error for log2FoldChange; stat, validity of expression variablity by Wald test; adjusted p-value, corrected p-value by Benjamini and Hochberg method [42].
