# Supplementary material for: Development of RT h-CLAT, a Rapid Assessment Method for Skin Sensitizers Using THP-1 Cells as a Biosensor
Source: Biosensors (Basel). 2024 Dec 20;14(12):632. doi: 10.3390/bios14120632 (PMC11674273; doi:10.3390/bios14120632)
Supplement: Supplementary file 1 [file biosensors-14-00632-s001.zip › Table S6.xlsx]

## Sheet: Sheet1
	Table S6. Transcripts per million (TPM) value for 13 genes.
	Gene name	Gene symbol	TPM
			control	DMSO	DNCB	PPDA	NiSO4	MBT	LIM	IU	IPN	GOL	ABA
	Jun proto-oncogene, AP-1 transcription factor subunit	JUN	14.25	17.38	133.33	387.93	64.03	435.49	488.82	1140.61	20.19	17.05	11.23
	heme oxygenase 1	HMOX1	14.54	11.48	59.5	1217.62	50.16	730.93	705.69	107.16	19.29	21.83	15.44
	protein phosphatase 1 regulatory subunit 15A	PPP1R15A	29.21	27.58	256.08	748.75	90.65	339.9	250.16	454.71	35.21	29.49	26.7
	UL16 binding protein 2	ULBP2	7.65	6.28	44.36	68.07	10.39	26.08	47.2	185.91	8.42	5.96	10.25
	spermidine/spermine N1-acetyltransferase 1	SAT1	42.13	39.02	91.76	696.59	96.09	495.98	312.25	631.21	54.45	40.93	41.69
	early growth response 1	EGR1	20.62	20.57	111.1	105.79	22.22	65.09	383.04	171.68	12.11	23.6	10.7
	growth arrest and DNA damage inducible beta	GADD45B	32.16	29.78	216.83	469.37	29.83	194.73	100.79	385.69	38.81	29.59	33.67
	phorbol-12-myristate-13-acetate-induced protein 1	PMAIP1	19.89	19.22	147.75	111.52	72.36	86.56	74.54	386.32	23.08	22.8	24.69
	DNA damage inducible transcript 3	DDIT3	52.53	54.25	84.11	317.81	125.36	1473.95	466.72	131.34	87.89	56.56	50.02
	BTG anti-proliferation factor 2	BTG2	22.31	18.73	62.35	226.18	103.02	71.88	64.96	301.99	30.44	20.9	26.61
	isoprenylcysteine carboxyl methyltransferase	ICMT	50.54	48.74	23.28	13.63	28.63	20.81	9.22	4.95	49.26	47.59	41.93
	C-C motif chemokine receptor 2	CCR2	94.93	117.22	16	2.43	53.81	11.72	13.26	3.95	73.69	112.44	78.31
	glyceraldehyde-3-phosphate dehydrogenase	GAPDH	1626.59	1583.27	1949.08	1494.47	1768.31	1672.05	1667.35	2013.72	1607.74	1614.34	1680.8
