# Supplementary material for: Development of RT h-CLAT, a Rapid Assessment Method for Skin Sensitizers Using THP-1 Cells as a Biosensor
Source: Biosensors (Basel). 2024 Dec 20;14(12):632. doi: 10.3390/bios14120632 (PMC11674273; doi:10.3390/bios14120632)
Supplement: Supplementary file 1 [file biosensors-14-00632-s001.zip › Table S7.xlsx]

## Sheet: Sheet1
	Table S7. Relative expression levels of candidate marker genes for 9 chemicals.
	Chemical	murine LLNA Category	h-CLAT Judgment	HMOX1			JUN			PPP1R15A			BTG2			PMAIP1
				Expression levels	Judgment		Expression levels	Judgment		Expression levels	Judgment		Expression levels	Judgment		Expression levels	Judgment
	p-benzoquinone	Extreme	p	2.25012			1.89212			3.38698			1.34723			1.39474
				3.36359	sensitizer		3.41054	sensitizer		1.6358	non-sensitizer		1.95884	non-sensitizer		1.81504	non-sensitizer
				2.05623			2.32947			1.30134			1.02101			1.70527
	methyl pyruvate	Moderate	n	2.31338			1.5			4.99332			0.655197			2.05623
				2	sensitizer		1.52626	non-sensitizer		1.10957	non-sensitizer		0.692555	non-sensitizer		1.05702	non-sensitizer
				2.32947			1.93187			1.32869			0.702222			1.91853
	1-naphthol	Moderate	p	2.36199			3.20428			6.54322			3.05252			2.69447
				1.67018	non-sensitizer		2.02792	sensitizer		0.965936	non-sensitizer		1.1487	non-sensitizer		1.07177	non-sensitizer
				1.81504			2.20381			1.36604			1.47427			1.51572
	butyl glycidyl ether	Moderate	n	5.77572			2.14355			5.38893			0.619854			2.21914
				4.34694	sensitizer		1.36604	sensitizer		0.768438	non-sensitizer		0.562529	non-sensitizer		1.49485	sensitizer
				4.85678			2.01391			1.27456			0.528509			2.92817
	aniline	Weak	p	0.632878			2.02792			6.6807			1.41421			2.9897
				0.806642	non-sensitizer		2.62079	sensitizer		2.07053	sensitizer		1.65864	non-sensitizer		3.09513	sensitizer
				0.692555			2.32947			1.04972			0.993092			2.77022
	eugenol	Weak	p	2			1.95884			11.7942			1.10957			1.37554
				2.69447	sensitizer		1.82766	sensitizer		0.939523	non-sensitizer		0.933033	non-sensitizer		0.864537	non-sensitizer
				1.97247			2.88786			1.30134			0.986233			1.34723
	cinnamyl alcohol	Weak	p	16.9123			2.77022			11.7127			0.882703			5.24157
				16.5642	sensitizer		3.09513	sensitizer		3.75809	sensitizer		0.570382	non-sensitizer		3.65533	sensitizer
				19.0273			3.73213			3.97237			0.716978			4.53154
	chlorobenzene	non-sensitizer	p	1.19748			0.907519			2.60268			0.864537			1.16473
				1.40444	non-sensitizer		1.17283	non-sensitizer		0.817902	non-sensitizer		0.784584	non-sensitizer		1.07177	non-sensitizer
				0.888843			0.835088			0.550953			0.687771			1.15669
	vanillin	non-sensitizer	n	0.198884			1.45397			3.24901			0.664343			1.33793
				0.160428	non-sensitizer		0.550953	non-sensitizer		0.41466	non-sensitizer		0.356013	non-sensitizer		1.00696	non-sensitizer
				0.267943			0.817902			0.757858			0.423373			1.7411
	The potency of the sensitizers in the murine LLNA [3,19] is classified as extreme, strong, moderate or weak. In the judgement by h-CLAT [7,26], if either CD86 or CD54 was positive, the test chemical is also judged as positive, "p". Otherwise, it is indicated by "n".
