# Supplementary material for: Development of RT h-CLAT, a Rapid Assessment Method for Skin Sensitizers Using THP-1 Cells as a Biosensor
Source: Biosensors (Basel). 2024 Dec 20;14(12):632. doi: 10.3390/bios14120632 (PMC11674273; doi:10.3390/bios14120632)
Supplement: Supplementary file 1 [file biosensors-14-00632-s001.zip › Table S8.xlsx]

## Sheet: Sheet1
	Table S8. Sixty-two genes whose expression levels were altered in the sensitizing chemical treatment compared to the non-sensitizing chemical treatment
	Gene name	Gene symbol	baseMean	log2FoldChange	lfcSE	stat	p-value	adjusted p-value
	Jun proto-oncogene, AP-1 transcription factor subunit	JUN	334.299	5.46729	0.910577	6.0042	1.92272e-09	2.43657e-06
	heme oxygenase 1	HMOX1	304.813	5.10374	0.986904	5.17147	2.32263e-07	0.000117734
	serum/glucocorticoid regulated kinase 1	SGK1	95.345	4.39966	0.728925	6.03582	1.58159e-09	2.43657e-06
	protein phosphatase 1 regulatory subunit 15A	PPP1R15A	252.95	4.09746	0.574329	7.13434	9.72532e-13	4.92976e-09
	UL16 binding protein 2	ULBP2	51.4611	3.69412	0.958279	3.85495	0.000115752	0.00875744
	spermidine/spermine N1-acetyltransferase 1	SAT1	287.518	3.67216	0.656097	5.59699	2.1811e-08	1.84267e-05
	JunB proto-oncogene, AP-1 transcription factor subunit	JUNB	293.802	3.65979	0.834742	4.38433	1.16341e-05	0.00233931
	early growth response 1	EGR1	99.1823	3.65705	0.677427	5.39844	6.72235e-08	4.25945e-05
	growth arrest and DNA damage inducible beta	GADD45B	175.859	3.35044	0.679386	4.93157	8.15725e-07	0.000295351
	phorbol-12-myristate-13-acetate-induced protein 1	PMAIP1	116.402	3.28415	0.645172	5.09035	3.57411e-07	0.000164702
	DNA damage inducible transcript 3	DDIT3	285.678	3.12397	0.84235	3.70864	0.000208373	0.01304
	immediate early response 2	IER2	224.587	3.09804	0.693799	4.46533	7.99455e-06	0.00168851
	nicotinamide phosphoribosyltransferase	NAMPT	95.2085	3.0893	0.593164	5.20817	1.90714e-07	0.000107414
	BTG anti-proliferation factor 2	BTG2	109.021	3.03979	0.636364	4.77681	1.78095e-06	0.000531036
	immediate early response 5	IER5	68.7123	2.97959	0.712324	4.18292	2.87791e-05	0.00327984
	low density lipoprotein receptor	LDLR	65.555	2.84382	0.649629	4.37761	1.19988e-05	0.00233931
	insulin induced gene 1	INSIG1	220.326	2.81454	0.645241	4.36199	1.28883e-05	0.00241966
	TSC22 domain family member 3	TSC22D3	107.846	2.80534	0.677413	4.14125	3.45417e-05	0.00364775
	regulator of cell cycle	RGCC	68.7167	2.79078	0.558609	4.99595	5.85472e-07	0.000244135
	cyclin dependent kinase inhibitor 1A	CDKN1A	202.281	2.7492	0.61301	4.48475	7.29999e-06	0.00160885
	methylsterol monooxygenase 1	MSMO1	62.3539	2.74676	0.717223	3.82972	0.000128291	0.00956336
	BTG anti-proliferation factor 1	BTG1	81.7387	2.63872	0.625362	4.21952	2.44826e-05	0.00322877
	superoxide dismutase 2, mitochondrial	SOD2	194.629	2.60988	0.651298	4.0072	6.14417e-05	0.00566269
	sequestosome 1	SQSTM1	468.013	2.56728	0.614142	4.18027	2.91168e-05	0.00327984
	nuclear factor, interleukin 3 regulated	NFIL3	36.2519	2.54994	0.601207	4.24137	2.22161e-05	0.00322877
	JunD proto-oncogene, AP-1 transcription factor subunit	JUND	436.845	2.47351	0.512006	4.83103	1.3583e-06	0.000459014
	CDC like kinase 1	CLK1	121.268	2.4274	0.570264	4.25663	2.07534e-05	0.00322877
	proline rich nuclear receptor coactivator 1	PNRC1	123.931	2.42395	0.570837	4.24631	2.17315e-05	0.00322877
	FOS like 2, AP-1 transcription factor subunit	FOSL2	48.7917	2.41453	0.436975	5.52555	3.28446e-08	2.37842e-05
	NGFI-A binding protein 2	NAB2	115.716	2.41198	0.575051	4.19437	2.73629e-05	0.00327984
	ferritin heavy chain 1	FTH1	4815.49	2.39427	0.480489	4.98298	6.2611e-07	0.000244135
	RNA component of 7SK nuclear ribonucleoprotein	RN7SK	271.342	2.39298	0.628417	3.80794	0.000140129	0.0102944
	DNA damage inducible transcript 4	DDIT4	75.1525	2.35287	0.630594	3.7312	0.000190568	0.0124091
	plasminogen activator, urokinase receptor	PLAUR	193.597	2.16732	0.527196	4.11104	3.93879e-05	0.00399315
	isopentenyl-diphosphate delta isomerase 1	IDI1	85.2713	2.16446	0.590903	3.66297	0.000249311	0.0146948
	pleckstrin	PLEK	265.674	2.15691	0.381072	5.66012	1.51271e-08	1.53358e-05
	3-hydroxy-3-methylglutaryl-CoA synthase 1	HMGCS1	130.99	2.12293	0.606551	3.50001	0.000465244	0.0212461
	nuclear receptor coactivator 7	NCOA7	77.5715	2.11954	0.538048	3.93931	8.17169e-05	0.00702072
	AT-rich interaction domain 5A	ARID5A	69.6822	2.11104	0.562081	3.75576	0.000172814	0.0118377
	Fos proto-oncogene, AP-1 transcription factor subunit	FOS	173.224	1.98942	0.422759	4.70581	2.5286e-06	0.000674603
	vascular endothelial growth factor A	VEGFA	84.3312	1.93912	0.513629	3.77533	0.000159798	0.0114087
	ubiquitin C	UBC	1111.8	1.89081	0.408077	4.63346	3.59608e-06	0.000868026
	TGFB induced factor homeobox 1	TGIF1	72.5886	1.87939	0.521238	3.60563	0.000311396	0.0164423
	MCL1 apoptosis regulator, BCL2 family member	MCL1	420.376	1.8595	0.473125	3.93025	8.4858e-05	0.00705156
	solute carrier family 3 member 2	SLC3A2	267.62	1.83559	0.285751	6.42372	1.32982e-10	3.37044e-07
	tribbles pseudokinase 3	TRIB3	121.708	1.82913	0.394327	4.63862	3.50748e-06	0.000868026
	ZFP36 ring finger protein	ZFP36	245.479	1.81973	0.431963	4.21269	2.52343e-05	0.00322877
	eukaryotic translation initiation factor 1	EIF1	971.297	1.78339	0.422658	4.21946	2.44885e-05	0.00322877
	RNA component of signal recognition particle 7SL1	RN7SL1	1417.57	1.76168	0.414326	4.25192	2.11942e-05	0.00322877
	BAG cochaperone 3	BAG3	34.88	1.75233	0.465413	3.7651	0.000166482	0.0115603
	UBA like domain containing 2	UBALD2	103.743	1.65581	0.486064	3.40656	0.000657863	0.0266777
	prostaglandin E receptor 4	PTGER4	77.4608	1.5436	0.369923	4.17275	3.00939e-05	0.00331622
	StAR related lipid transfer domain containing 4	STARD4	42.325	1.44232	0.428732	3.36416	0.00076778	0.029709
	ecotropic viral integration site 2A	EVI2A	36.4978	1.43772	0.356171	4.03661	5.423e-05	0.00518664
	solute carrier family 38 member 2	SLC38A2	145.46	1.41886	0.361554	3.92434	8.6967e-05	0.00711025
	syndecan binding protein	SDCBP	339.595	1.34404	0.330888	4.0619	4.86743e-05	0.00474481
	TNF receptor superfamily member 10b	TNFRSF10B	29.4681	1.32608	0.314944	4.21052	2.54786e-05	0.00322877
	activating transcription factor 4	ATF4	576.538	1.29514	0.270501	4.78794	1.68501e-06	0.000531036
	X-box binding protein 1	XBP1	141.241	1.2158	0.301825	4.02816	5.62141e-05	0.00527684
	purinergic receptor P2X 4	P2RX4	43.0541	1.03023	0.28125	3.66303	0.000249249	0.0146948
	isoprenylcysteine carboxyl methyltransferase	ICMT	28.2821	-1.11764	0.309946	-3.60592	0.000311052	0.0164423
	C-C motif chemokine receptor 2	CCR2	46.2646	-2.14006	0.566255	-3.77931	0.00015726	0.0113879
	BaseMean, average of normalized counts; log2FoldChange, variation in expression levels ; lfcSE, standard error for log2FoldChange; stat, validity of expression variablity by Wald test; adjusted p-value, corrected p-value by Benjamini and Hochberg method [42].
