# Supplementary material for: Development of RT h-CLAT, a Rapid Assessment Method for Skin Sensitizers Using THP-1 Cells as a Biosensor
Source: Biosensors (Basel). 2024 Dec 20;14(12):632. doi: 10.3390/bios14120632 (PMC11674273; doi:10.3390/bios14120632)
Supplement: Supplementary file 1 [file biosensors-14-00632-s001.zip › Table S9.xlsx]

## Sheet: Sheet1
	Table S9. Sixty-two genes whose expression levels were altered in the sensitizing chemical treatment compared to the medium treatment
	Gene name	Gene symbol	baseMean	log2FoldChange	lfcSE	stat	pvalue	padj
	heme oxygenase 1	HMOX1	304.813	5.60804	1.15277	4.86486	1.14541e-06	0.000906208
	Jun proto-oncogene, AP-1 transcription factor subunit	JUN	334.299	5.48892	1.05562	5.19973	1.9958e-07	0.000236852
	serum/glucocorticoid regulated kinase 1	SGK1	95.345	4.60755	0.859537	5.3605	8.29916e-08	0.00013132
	protein phosphatase 1 regulatory subunit 15A	PPP1R15A	252.95	4.16742	0.66742	6.24408	4.26309e-10	2.02369e-06
	UL16 binding protein 2	ULBP2	51.4611	3.87302	1.12079	3.45562	0.000549035	0.0431666
	spermidine/spermine N1-acetyltransferase 1	SAT1	287.518	3.82512	0.760965	5.02667	4.99058e-07	0.000473806
	JunB proto-oncogene, AP-1 transcription factor subunit	JUNB	293.802	3.75038	0.965905	3.88277	0.000103275	0.017131
	phorbol-12-myristate-13-acetate-induced protein 1	PMAIP1	116.402	3.54812	0.754076	4.70525	2.53559e-06	0.00150455
	TSC22 domain family member 3	TSC22D3	107.846	3.48614	0.797828	4.36955	1.24505e-05	0.00347661
	growth arrest and DNA damage inducible beta	GADD45B	175.859	3.47898	0.788389	4.41277	1.02055e-05	0.00347661
	DNA damage inducible transcript 3	DDIT3	285.678	3.37965	0.975154	3.46576	0.000528734	0.0425407
	BTG anti-proliferation factor 2	BTG2	109.021	3.36426	0.744552	4.51851	6.22766e-06	0.00310295
	immediate early response 5	IER5	68.7123	3.29297	0.835429	3.94165	8.09242e-05	0.0147749
	early growth response 1	EGR1	99.1823	3.21923	0.775664	4.15029	3.3206e-05	0.00685344
	insulin induced gene 1	INSIG1	220.326	3.19884	0.749759	4.2665	1.98568e-05	0.00496106
	methylsterol monooxygenase 1	MSMO1	62.3539	3.08528	0.840982	3.66866	0.000243821	0.0251613
	proline rich nuclear receptor coactivator 1	PNRC1	123.931	3.02124	0.670158	4.50824	6.53665e-06	0.00310295
	immediate early response 2	IER2	224.587	2.98824	0.801523	3.7282	0.000192851	0.0212899
	sequestosome 1	SQSTM1	468.013	2.97695	0.71124	4.18557	2.84452e-05	0.0061377
	low density lipoprotein receptor	LDLR	65.555	2.96743	0.75765	3.91662	8.97985e-05	0.0157879
	nicotinamide phosphoribosyltransferase	NAMPT	95.2085	2.86891	0.683584	4.19687	2.70627e-05	0.00611745
	regulator of cell cycle	RGCC	68.7167	2.77366	0.648798	4.27508	1.91069e-05	0.00496106
	nuclear factor, interleukin 3 regulated	NFIL3	36.2519	2.7547	0.710196	3.87879	0.000104976	0.017131
	RNA component of 7SK nuclear ribonucleoprotein	RN7SK	271.342	2.73389	0.728323	3.75367	0.000174261	0.0204707
	DNA damage inducible transcript 4	DDIT4	75.1525	2.69214	0.737474	3.6505	0.000261734	0.0258844
	cyclin dependent kinase inhibitor 1A	CDKN1A	202.281	2.68961	0.708604	3.79564	0.000147264	0.0199732
	isopentenyl-diphosphate delta isomerase 1	IDI1	85.2713	2.63159	0.692623	3.79946	0.00014501	0.0199732
	superoxide dismutase 2, mitochondrial	SOD2	194.629	2.62279	0.753283	3.48181	0.000498029	0.0413511
	AT-rich interaction domain 5A	ARID5A	69.6822	2.62235	0.662942	3.95562	7.63353e-05	0.0144945
	JunD proto-oncogene, AP-1 transcription factor subunit	JUND	436.845	2.58986	0.592289	4.37262	1.22762e-05	0.00347661
	NGFI-A binding protein 2	NAB2	115.716	2.58737	0.668349	3.87128	0.000108264	0.017131
	BTG anti-proliferation factor 1	BTG1	81.7387	2.54683	0.723158	3.52182	0.000428602	0.0369923
	ferritin heavy chain 1	FTH1	4815.49	2.47189	0.554904	4.45464	8.40359e-06	0.00332432
	3-hydroxy-3-methylglutaryl-CoA synthase 1	HMGCS1	130.99	2.40697	0.70455	3.41633	0.000634713	0.0456513
	CDC like kinase 1	CLK1	121.268	2.38409	0.65971	3.61384	0.000301693	0.0292273
	plasminogen activator, urokinase receptor	PLAUR	193.597	2.29404	0.610734	3.75619	0.000172517	0.0204707
	TGFB induced factor homeobox 1	TGIF1	72.5886	2.29316	0.612097	3.7464	0.000179393	0.0204707
	nuclear receptor coactivator 7	NCOA7	77.5715	2.22746	0.625609	3.56046	0.000370201	0.0331575
	FOS like 2, AP-1 transcription factor subunit	FOSL2	48.7917	2.09908	0.498102	4.21416	2.50708e-05	0.00595056
	BAG cochaperone 3	BAG3	34.88	2.09856	0.556064	3.77395	0.000160685	0.0204707
	pleckstrin	PLEK	265.674	2.08002	0.440425	4.72275	2.32673e-06	0.00150455
	ubiquitin C	UBC	1111.8	2.06145	0.471642	4.37078	1.23803e-05	0.00347661
	vascular endothelial growth factor A	VEGFA	84.3312	2.05843	0.596914	3.44846	0.000563793	0.0431666
	solute carrier family 3 member 2	SLC3A2	267.62	2.02618	0.332624	6.09149	1.11862e-09	2.65505e-06
	tribbles pseudokinase 3	TRIB3	121.708	2.01015	0.459404	4.37557	1.21115e-05	0.00347661
	MCL1 apoptosis regulator, BCL2 family member	MCL1	420.376	2.00859	0.547211	3.6706	0.000241981	0.0251613
	eukaryotic translation initiation factor 1	EIF1	971.297	1.96505	0.488508	4.02256	5.75697e-05	0.0113868
	UBA like domain containing 2	UBALD2	103.743	1.95367	0.566265	3.45009	0.000560401	0.0431666
	StAR related lipid transfer domain containing 4	STARD4	42.325	1.84172	0.510585	3.60708	0.000309659	0.029399
	Fos proto-oncogene, AP-1 transcription factor subunit	FOS	173.224	1.78019	0.487439	3.65212	0.000260085	0.0258844
	ZFP36 ring finger protein	ZFP36	245.479	1.73545	0.498985	3.47796	0.000505238	0.0413511
	prostaglandin E receptor 4	PTGER4	77.4608	1.66274	0.431465	3.8537	0.000116346	0.0178159
	RNA component of signal recognition particle 7SL1	RN7SL1	1417.57	1.63765	0.478415	3.42308	0.000619155	0.0452174
	solute carrier family 38 member 2	SLC38A2	145.46	1.55703	0.419818	3.70882	0.000208224	0.0224645
	ecotropic viral integration site 2A	EVI2A	36.4978	1.48886	0.417229	3.56844	0.000359115	0.0327831
	syndecan binding protein	SDCBP	339.595	1.44138	0.382915	3.76423	0.000167061	0.0204707
	TNF receptor superfamily member 10b	TNFRSF10B	29.4681	1.42827	0.373929	3.81964	0.000133646	0.0192248
	activating transcription factor 4	ATF4	576.538	1.39573	0.312938	4.46008	8.19283e-06	0.00332432
	X-box binding protein 1	XBP1	141.241	1.34291	0.350846	3.82763	0.000129383	0.0191932
	purinergic receptor P2X 4	P2RX4	43.0541	1.13477	0.330904	3.42931	0.000605115	0.0448825
	isoprenylcysteine carboxyl methyltransferase	ICMT	28.2821	-1.24552	0.34896	-3.56923	0.000358027	0.0327831
	C-C motif chemokine receptor 2	CCR2	46.2646	-2.42377	0.647376	-3.74399	0.000181119	0.0204707
	BaseMean, average of normalized counts; log2FoldChange, variation in expression levels ; lfcSE, standard error for log2FoldChange; stat, validity of expression variablity by Wald test; adjusted p-value, corrected p-value by Benjamini and Hochberg method [42].
